# Supplementary material for: Trajectories of mindfulness, flow experience, and stress during an online-based MBSR program: the moderating role of emotional exhaustion
Source: Front Psychol. 2024 Jul 15;15:1385372. doi: 10.3389/fpsyg.2024.1385372 (PMC11285067; doi:10.3389/fpsyg.2024.1385372)
Supplement: Supplementary file 1 [file Table_1.XLSX]

## Sheet: Sheet 1
SERIAL
